# Supplementary material for: Breynia phongquangensis (Phyllanthaceae), a new species from Vietnam
Source: PhytoKeys. 2026 May 27;275:133–40. doi: 10.3897/phytokeys.275.195982 (PMC13234564; doi:10.3897/phytokeys.275.195982)
Supplement: XML Treatment for Breynia phongquangensis [file phytokeys.275.195982-treatment1.xml]

<!DOCTYPE tp:taxon-treatment
  PUBLIC "-//TaxonX//DTD Taxonomic Treatment Publishing DTD v0 20100105//EN" "tax-treatment-NSO.dtd">
<tp:taxon-treatment xmlns:tp="http://www.plazi.org/taxpub"><tp:treatment-meta><kwd-group><label>Taxon classification</label><kwd>
              <named-content content-type="kingdom">Plantae</named-content>
            </kwd><kwd>
              <named-content content-type="order">Spatangoida</named-content>
            </kwd><kwd>
              <named-content content-type="family">Loveniidae</named-content>
            </kwd></kwd-group><mixed-citation publication-type="journal"><person-group><name><surname>Le</surname><given-names>Ngoc Han</given-names></name><name><surname>Tran</surname><given-names>The Bach</given-names></name><name><surname>Do</surname><given-names>Van Hai</given-names></name><name><surname>Tran</surname><given-names>Duc Binh</given-names></name><name><surname>Duong</surname><given-names>Thi Hoan</given-names></name><name><surname>Bui</surname><given-names>Thu Ha</given-names></name></person-group><article-title><italic><tp:taxon-name><tp:taxon-name-part taxon-name-part-type="genus" reg="Breynia">Breynia</tp:taxon-name-part> <tp:taxon-name-part taxon-name-part-type="species" reg="phongquangensis">phongquangensis</tp:taxon-name-part></tp:taxon-name></italic> (<tp:taxon-name><tp:taxon-name-part taxon-name-part-type="family" reg="Phyllanthaceae">Phyllanthaceae</tp:taxon-name-part></tp:taxon-name>), a new species from Vietnam</article-title><source>PhytoKeys</source><day>27</day><month>05</month><year>2026</year><volume>275</volume><fpage>133</fpage><lpage>140</lpage><pub-id pub-id-type="doi">10.3897/phytokeys.275.195982</pub-id></mixed-citation></tp:treatment-meta><tp:nomenclature><tp:taxon-name><object-id xmlns:xlink="http://www.w3.org/1999/xlink" content-type="arpha" xlink:type="simple">8407D939-8184-5EF5-A326-8493F462E301</object-id>
                		<tp:taxon-name-part taxon-name-part-type="genus" reg="Breynia">Breynia</tp:taxon-name-part> <tp:taxon-name-part taxon-name-part-type="species" reg="phongquangensis">phongquangensis</tp:taxon-name-part>
                	
                		<object-id xmlns:xlink="http://www.w3.org/1999/xlink" content-type="ipni" xlink:type="simple">urn:lsid:ipni.org:names:77380714-1</object-id>
                	</tp:taxon-name><tp:taxon-authority>T.H.Bui &amp; N.H.Le</tp:taxon-authority><tp:taxon-status xmlns:xlink="http://www.w3.org/1999/xlink" xlink:type="simple">sp. nov.</tp:taxon-status><xref ref-type="fig" rid="F1">Figs 1</xref><xref ref-type="fig" rid="F2">, 2</xref></tp:nomenclature><tp:treatment-sec sec-type="Type"><title>Type.</title><p><bold>Vietnam</bold> • Tuyen Quang Province, Minh Tan Commune, Phong Quang Nature Reserve, <named-content xmlns:xlink="http://www.w3.org/1999/xlink" content-type="dwc:verbatimCoordinates" xlink:type="simple">22°56'36.90"N, 104°53'26.59"E</named-content>, alt. 730 m, 22 March 2026, <italic>T.B. Tran, V.H. Do, T.C. Nguyen, T.H. Duong, N.H. Le, N.M. Trinh, A.T. Vu, D.B. Tran</italic>, <italic>VAST-PQ 74</italic> (holotype: HN000083328!; isotypes: HN000083329!, HN000083330!, HN000083331!, HN000083332!, HN000083333!, HN000083334!, HN000083335!, VNM00078331!).</p></tp:treatment-sec><tp:treatment-sec sec-type="Diagnosis"><title>Diagnosis.</title><p><italic><tp:taxon-name><tp:taxon-name-part taxon-name-part-type="genus" reg="Breynia">Breynia</tp:taxon-name-part> <tp:taxon-name-part taxon-name-part-type="species" reg="phongquangensis">phongquangensis</tp:taxon-name-part></tp:taxon-name></italic> differs from <italic><tp:taxon-name><tp:taxon-name-part taxon-name-part-type="genus" reg="Breynia">B.</tp:taxon-name-part> <tp:taxon-name-part taxon-name-part-type="species" reg="macrantha">macrantha</tp:taxon-name-part></tp:taxon-name></italic>, <italic><tp:taxon-name><tp:taxon-name-part taxon-name-part-type="genus" reg="Breynia">B.</tp:taxon-name-part> <tp:taxon-name-part taxon-name-part-type="species" reg="phuongiana">phuongiana</tp:taxon-name-part></tp:taxon-name></italic>, and <italic><tp:taxon-name><tp:taxon-name-part taxon-name-part-type="genus" reg="Breynia">B.</tp:taxon-name-part> <tp:taxon-name-part taxon-name-part-type="species" reg="spatulifolia">spatulifolia</tp:taxon-name-part></tp:taxon-name></italic> in having fleshy staminate sepals. It is further distinguished from <italic><tp:taxon-name><tp:taxon-name-part taxon-name-part-type="genus" reg="Breynia">B.</tp:taxon-name-part> <tp:taxon-name-part taxon-name-part-type="species" reg="spatulifolia">spatulifolia</tp:taxon-name-part></tp:taxon-name></italic> by its larger staminate flowers and different number of lateral veins; from <italic><tp:taxon-name><tp:taxon-name-part taxon-name-part-type="genus" reg="Breynia">B.</tp:taxon-name-part> <tp:taxon-name-part taxon-name-part-type="species" reg="macrantha">macrantha</tp:taxon-name-part></tp:taxon-name></italic> by the shorter outer sepals of the pistillate flowers; and from <italic><tp:taxon-name><tp:taxon-name-part taxon-name-part-type="genus" reg="Breynia">B.</tp:taxon-name-part> <tp:taxon-name-part taxon-name-part-type="species" reg="phuongiana">phuongiana</tp:taxon-name-part></tp:taxon-name></italic> by its distinct fruit shape. In addition, <italic><tp:taxon-name><tp:taxon-name-part taxon-name-part-type="genus" reg="Breynia">B.</tp:taxon-name-part> <tp:taxon-name-part taxon-name-part-type="species" reg="phongquangensis">phongquangensis</tp:taxon-name-part></tp:taxon-name></italic> possesses longer ovaries and fruits than all three allied species, as well as longer pistillate flower pedicels than those of <italic><tp:taxon-name><tp:taxon-name-part taxon-name-part-type="genus" reg="Breynia">B.</tp:taxon-name-part> <tp:taxon-name-part taxon-name-part-type="species" reg="phuongiana">phuongiana</tp:taxon-name-part></tp:taxon-name></italic> and <italic><tp:taxon-name><tp:taxon-name-part taxon-name-part-type="genus" reg="Breynia">B.</tp:taxon-name-part> <tp:taxon-name-part taxon-name-part-type="species" reg="spatulifolia">spatulifolia</tp:taxon-name-part></tp:taxon-name></italic>.</p><fig id="F1" position="float" orientation="portrait"><object-id xmlns:xlink="http://www.w3.org/1999/xlink" content-type="doi" xlink:type="simple">10.3897/phytokeys.275.195982.figure1</object-id><object-id xmlns:xlink="http://www.w3.org/1999/xlink" content-type="arpha" xlink:type="simple">0C5A85D3-532F-5F40-81D1-D6A37D48AC00</object-id><label>Figure 1.</label><caption><p><italic><tp:taxon-name><tp:taxon-name-part taxon-name-part-type="genus" reg="Breynia">Breynia</tp:taxon-name-part> <tp:taxon-name-part taxon-name-part-type="species" reg="phongquangensis">phongquangensis</tp:taxon-name-part></tp:taxon-name></italic> T.H.Bui &amp; N.H.Le. <bold>A</bold>. Habitat; <bold>B</bold>. Habit; <bold>C</bold>. Flowering branch viewed from the upper side of the leaf; <bold>D</bold>. Flowering branch viewed from the lower side of the leaf; <bold>E</bold>. Section of the branch showing stipules; <bold>F</bold>. Inflorescence; <bold>G, H</bold>. Fruiting branch; <bold>I, J</bold>. Fruit; <bold>K</bold>. Seed with white testa removed. Photos by T.B.Tran &amp; A.T.Vu.</p></caption><graphic xmlns:xlink="http://www.w3.org/1999/xlink" xlink:href="phytokeys-275-133_article-195982__-g001.jpg" id="oo_1659778.jpg" position="float" orientation="portrait" xlink:type="simple"><uri content-type="original_file" xlink:type="simple">https://binary.pensoft.net/fig/1659778</uri></graphic></fig></tp:treatment-sec><tp:treatment-sec sec-type="Description"><title>Description.</title><p><bold><italic>Shrubs</italic></bold> 4–5 m tall, erect, monoecious, glabrous throughout; branchlets slightly zigzag, angular when young, terete with age, slender, green, internodes 21–37 mm long. <bold><italic>Stipules</italic></bold> persistent, triangular with a long acumen, 3.5 × 1.0 mm, greenish-brown. <bold><italic>Leaves</italic></bold> simple, distichous, short petiolate; petiole 3–5 mm long; leaf blade ovate, obovate, elliptic to oblong-elliptic, lanceolate, 45–153 × 29–52 mm, glabrous at both surfaces, cuneate, retuse or acuminate at base, acuminate to round at apex, with entire margin; venation pinnate with lateral veins in 6–8 pairs, elevated abaxially, reticulate veins obvious, flattened adaxially, unclear interconnected near the margin. <bold><italic>Inflorescence</italic></bold> axillary or cauliflorous, 1–6-flowered, peduncle absent or very short; bracts triangular. <bold><italic>Flowers</italic></bold> actinomorphic, pedicellate. <bold><italic>Staminate flowers</italic></bold>: <bold><italic>pedicel</italic></bold> slender, 3.5–8.6 mm long, glabrous; <bold><italic>calyx</italic></bold> shallowly disk-shaped, 4.9–5.8 cm in diameter, pink-red mottled with white, 6-lobed, thick 0.4–0.7 mm, fleshy; <bold><italic>calyx lobe</italic></bold> apex round to slightly emarginate, 1.0–1.5 × 1.1–1.7 mm; two surfaces mottled with white; <bold><italic>androphore</italic></bold> pale yellow, very short, 0.1–0.2 mm long; <bold><italic>stamens</italic></bold> three, inserted at lobe apex; anthers 0.36–0.41 mm long, dehiscing by longitudinal slits, extrorse. <bold><italic>Pistillate flowers</italic></bold> 0.43–0.66 cm in diameter; <bold><italic>pedicel</italic></bold> 16–53 mm long; <bold><italic>calyx</italic></bold> pink-red mottled with white, 6-lobed; <italic>sepals</italic> with two types (biseriate), three inner sepals broadly ovate, 3.0–3.2 × 3.0–3.6 mm, three outer sepals broadly obovate, apex emarginate, 3.7–4.6 × 2.5–3.6 mm. <bold><italic>Ovary</italic></bold> in transversal section nearly circular, 3.7–4.9 mm in diameter, with three blunt angles, 3-locular; stigmas three, bifid up to 3/4 their length, recurved; ovules two per locule, white. <bold><italic>Fruit</italic></bold> globose, 27 mm in diam­eter, when open composed of three free lobes, each lobe has a vertical stripe down the middle, outer fruits pink-red, inner fruits white, calyx persistent. <bold><italic>Seeds</italic></bold> 3-sided, each side surface ovate, glabrous, white, 22–23 × 13–14 mm.</p><fig id="F2" position="float" orientation="portrait"><object-id xmlns:xlink="http://www.w3.org/1999/xlink" content-type="doi" xlink:type="simple">10.3897/phytokeys.275.195982.figure2</object-id><object-id xmlns:xlink="http://www.w3.org/1999/xlink" content-type="arpha" xlink:type="simple">46FA4DDD-0627-5C08-8ECC-3AA71970084D</object-id><label>Figure 2.</label><caption><p><italic><tp:taxon-name><tp:taxon-name-part taxon-name-part-type="genus" reg="Breynia">Breynia</tp:taxon-name-part> <tp:taxon-name-part taxon-name-part-type="species" reg="phongquangensis">phongquangensis</tp:taxon-name-part></tp:taxon-name></italic> T.H.Bui &amp; N.H.Le. <bold>A</bold>. Staminate flower viewed from the side; <bold>B</bold>. Staminate flower viewed from above; <bold>C</bold>. Staminate flower viewed from below; <bold>D</bold>. Pistillate flower viewed from above; <bold>E</bold>. Stamens; <bold>F</bold>. Cross section of ovary. Photos by T.B.Tran &amp; A.T.Vu.</p></caption><graphic xmlns:xlink="http://www.w3.org/1999/xlink" xlink:href="phytokeys-275-133_article-195982__-g002.jpg" id="oo_1659779.jpg" position="float" orientation="portrait" xlink:type="simple"><uri content-type="original_file" xlink:type="simple">https://binary.pensoft.net/fig/1659779</uri></graphic></fig></tp:treatment-sec><tp:treatment-sec sec-type="Etymology"><title>Etymology.</title><p>The specific epithet refers to the type locality, Phong Quang Nature Reserve, Tuyen Quang Province, in Vietnam.</p></tp:treatment-sec><tp:treatment-sec sec-type="Distribution and ecology"><title>Distribution and ecology.</title><p><italic><tp:taxon-name><tp:taxon-name-part taxon-name-part-type="genus" reg="Breynia">Breynia</tp:taxon-name-part> <tp:taxon-name-part taxon-name-part-type="species" reg="phongquangensis">phongquangensis</tp:taxon-name-part></tp:taxon-name></italic> is found only in Vietnam, Tuyen Quang Province, Phong Quang Nature Reserve, where it grows in the evergreen broadleaf forests on a limestone mountain in association with <italic><tp:taxon-name><tp:taxon-name-part taxon-name-part-type="genus" reg="Burretiodendron">Burretiodendron</tp:taxon-name-part> <tp:taxon-name-part taxon-name-part-type="species" reg="tonkinense">tonkinense</tp:taxon-name-part></tp:taxon-name></italic> (A.Chev.) Kosterm., <italic><tp:taxon-name><tp:taxon-name-part taxon-name-part-type="genus" reg="Claoxylon">Claoxylon</tp:taxon-name-part> <tp:taxon-name-part taxon-name-part-type="species" reg="indicum">indicum</tp:taxon-name-part></tp:taxon-name></italic> (Reinw. ex Blume) Hassk., <italic><tp:taxon-name><tp:taxon-name-part taxon-name-part-type="genus" reg="Euonymus">Euonymus</tp:taxon-name-part> <tp:taxon-name-part taxon-name-part-type="species" reg="bockii">bockii</tp:taxon-name-part></tp:taxon-name></italic> Loes. ex Diels, <italic><tp:taxon-name><tp:taxon-name-part taxon-name-part-type="genus" reg="Fissistigma">Fissistigma</tp:taxon-name-part> <tp:taxon-name-part taxon-name-part-type="species" reg="latifolium">latifolium</tp:taxon-name-part></tp:taxon-name></italic> (Dunal) Merr., <italic><tp:taxon-name><tp:taxon-name-part taxon-name-part-type="genus" reg="Hoya">Hoya</tp:taxon-name-part> <tp:taxon-name-part taxon-name-part-type="species" reg="vangviengiensis">vangviengiensis</tp:taxon-name-part></tp:taxon-name></italic> Rodda &amp; Simonsson, <italic><tp:taxon-name><tp:taxon-name-part taxon-name-part-type="genus" reg="Micromelum">Micromelum</tp:taxon-name-part> <tp:taxon-name-part taxon-name-part-type="species" reg="hirsutum">hirsutum</tp:taxon-name-part></tp:taxon-name></italic> Oliv., <italic><tp:taxon-name><tp:taxon-name-part taxon-name-part-type="genus" reg="Miliusa">Miliusa</tp:taxon-name-part> <tp:taxon-name-part taxon-name-part-type="species" reg="balansae">balansae</tp:taxon-name-part></tp:taxon-name></italic> Finet &amp; Gagnep., and <italic><tp:taxon-name><tp:taxon-name-part taxon-name-part-type="genus" reg="Vanilla">Vanilla</tp:taxon-name-part> <tp:taxon-name-part taxon-name-part-type="species" reg="somai">somai</tp:taxon-name-part></tp:taxon-name></italic> Hayata. Flowering and fruiting specimens were collected in March and April 2026.</p></tp:treatment-sec><tp:treatment-sec sec-type="Conservation status"><title>Conservation status.</title><p><italic><tp:taxon-name><tp:taxon-name-part taxon-name-part-type="genus" reg="Breynia">Breynia</tp:taxon-name-part> <tp:taxon-name-part taxon-name-part-type="species" reg="phongquangensis">phongquangensis</tp:taxon-name-part></tp:taxon-name></italic> is currently known only from its type locality in Phong Quang Nature Reserve, Tuyen Quang Province, and its occurrence in other areas has not yet been evaluated. During field observations, no immediate threats to the species were observed within the nature reserve. The locality also harbors several threatened species, including <italic><tp:taxon-name><tp:taxon-name-part taxon-name-part-type="genus" reg="Burretiodendron">Burretiodendron</tp:taxon-name-part> <tp:taxon-name-part taxon-name-part-type="species" reg="tonkinense">tonkinense</tp:taxon-name-part></tp:taxon-name></italic>, assessed as Near Threatened (<abbrev xmlns:xlink="http://www.w3.org/1999/xlink" xlink:title="Near Threatened" xlink:type="simple">NT</abbrev>) (<xref ref-type="bibr" rid="B4">IUCN 2025</xref>) and Endangered (<abbrev xmlns:xlink="http://www.w3.org/1999/xlink" xlink:title="Endangered" xlink:type="simple">EN</abbrev>) (<xref ref-type="bibr" rid="B12">Tran et al. 2024</xref>); and <italic><tp:taxon-name><tp:taxon-name-part taxon-name-part-type="genus" reg="Vanilla">Vanilla</tp:taxon-name-part> <tp:taxon-name-part taxon-name-part-type="species" reg="somai">somai</tp:taxon-name-part></tp:taxon-name></italic>, assessed as Endangered (<abbrev xmlns:xlink="http://www.w3.org/1999/xlink" xlink:title="Endangered" xlink:type="simple">EN</abbrev>) (<xref ref-type="bibr" rid="B4">IUCN 2025</xref>), highlighting the conservation importance of this area. However, <italic><tp:taxon-name><tp:taxon-name-part taxon-name-part-type="genus" reg="Breynia">B.</tp:taxon-name-part> <tp:taxon-name-part taxon-name-part-type="species" reg="phongquangensis">phongquangensis</tp:taxon-name-part></tp:taxon-name></italic> inhabits rugged rocky montane habitats that are difficult to access, even for botanical surveys. Consequently, the population size and number of mature individuals remain unknown. Therefore, the species is here assessed as Data Deficient (<abbrev xmlns:xlink="http://www.w3.org/1999/xlink" xlink:title="Data Deficient" xlink:type="simple">DD</abbrev>) according to the IUCN Red List Categories and Criteria (<xref ref-type="bibr" rid="B4">IUCN 2025</xref>).</p></tp:treatment-sec><ref-list><ref id="B4"><mixed-citation xmlns:xlink="http://www.w3.org/1999/xlink" xlink:type="simple">IUCN (2025) The IUCN Red list of threatened species. Version 2025-1. <ext-link xlink:href="https://www.iucnredlist.org" ext-link-type="uri" xlink:type="simple">https://www.iucnredlist.org</ext-link> [Accessed on 04 April 2026]</mixed-citation></ref><ref id="B12"><mixed-citation xmlns:xlink="http://www.w3.org/1999/xlink" xlink:type="simple">Tran TB, Nguyen TC, Do VH, Bui HQ [Eds] et al., (2024) Vietnam Red Data Book, Volume 2, Plants and <tp:taxon-name><tp:taxon-name-part taxon-name-part-type="kingdom">Fungi</tp:taxon-name-part></tp:taxon-name>. Publishing House for Science and Technology.</mixed-citation></ref></ref-list></tp:taxon-treatment>
